# Supplementary material for: The evolutionary mechanism of non-carbapenemase carbapenem-resistant phenotypes in Klebsiella spp
Source: eLife. 2023 Jul 6;12:e83107. doi: 10.7554/eLife.83107 (PMC10325707; doi:10.7554/eLife.83107)
Supplement: Figure 1—source data 3. [file elife-83107-fig1-data3.xlsx]

## Sheet: Sheet1
Figure 1-source data 3
Antibiotic resistance genes identified in pNAR1
	Start	End		Resistance Mechanism	Antimicrobial class
Gene	(bp)	(bp)	Protein
Antibiotic resistance
tetA(B)	35947	37152	Tetracycline efflux MFS transporter	Antibiotic efflux	Tetracycline
tetR(B)	37234	37857	Transcriptional repressor of tetA(B)	Antibiotic efflux (regulation)	Tetracycline
arr-3	52186	52779	Rifampin ADP-ribosyl transferase	Antibiotic inactivation	Rifamycin
dfrA27	52852	53385	Dihydrofolate reductase	Antibiotic target replacement	Diaminopyrimidi-
					ne, trimethoprim
aadA16	53566	54411	Aminoglycoside 3"-O-nucleotidyltransferase	Antibiotic inactivation	Streptomycin
qacΔE1	54528	54875	Quaternary ammonium compound efflux SMR transporter	Antibiotic efflux	Macrolide
sul1	54869	55708	Dihydropteroate synthase	Antibiotic target replacement	Sulfonamide
qnrB4	64426	65073	Quinolone resistance pentapeptide repeat protein	Antibiotic target protection	Fluoroquinolone
blaDHA-1	69194	70333	Class C beta-lactamase DHA-1	Antibiotic inactivation	Cephamycin, Cephalosporin
ampR	70444	71319	Transcriptional repressor of ampC	Antibiotic inactivation (regulation)	Cephamycin, Cephalosporin
sul1	71910	72749	Dihydropteroate synthase	Antibiotic target replacement	Sulfonamide
Metal ion resistance
merTPCADE,	75485	79461	Mercury resistance system	Hg(2+) reduction and inactivation
merR
pcoABCDRSE	223037	229886	Copper resistance system	Sequestration and export
silCFBAP,	231868	244314	Silver resistance system	Sequestration and
silRSE				efflux RND transport
