# Supplementary material for: The evolutionary mechanism of non-carbapenemase carbapenem-resistant phenotypes in Klebsiella spp
Source: eLife. 2023 Jul 6;12:e83107. doi: 10.7554/eLife.83107 (PMC10325707; doi:10.7554/eLife.83107)
Supplement: Figure 1—source data 4. [file elife-83107-fig1-data4.xlsx]

## Sheet: Sheet1
Figure 1- source data 4
Transmembrane transporter systems identified in pNAR1
ID	Transporter system	Gene/operon	Predicted function	ID	Transporter system	Gene/operon	Predicted function	ID
10	ABC transporter permease (FtsX)	salY	Antimicrobial peptide transport system	10	ABC transporter permease (FtsX)	salY	Antimicrobial peptide transport system	10
11	ABC transporter ATP-binding protein (LolD)	lolD	Lipoprotein export	11	ABC transporter ATP-binding protein (LolD)	lolD	Lipoprotein export	11
060-062	Peptide ABC transporter system (SapABC)	sapABC	Antimicrobial peptide transport system	060-063	Peptide ABC transporter system (SapABC)	sapABC	Antimicrobial peptide transport system	060-064
084-090	Mercury resistance system	merR, merTPCADE,	Hg(2+) reduction and inactivation	084-091	Mercury resistance system	merR, merTPCADE,	Hg(2+) reduction and inactivation	084-092
101	MFS transporter permease (YjhB)	araJ	Arabinose efflux	102	MFS transporter permease (YjhB)	araJ	Arabinose efflux	103
110, 126	MFS transporter lactose permease (LacY)	lacY	Beta-galactoside transport	110, 127	MFS transporter lactose permease (LacY)	lacY	Beta-galactoside transport	110, 128
115-118	Fe(3+) dicitrate ABC transporter system (FecEDCB)	fecEDCB	Fe(3+) translocation	115-119	Fe(3+) dicitrate ABC transporter system (FecEDCB)	fecEDCB	Fe(3+) translocation	115-120
189-192	ABC osmoregulated transporter system (OsmV/OpuBC)	osmV/opuBC	Proline/glycine betaine transport	189-193	ABC osmoregulated transporter system (OsmV/OpuBC)	osmV/opuBC	Proline/glycine betaine transport	189-194
209	DMT family transporter (FtfF)	rhaT	Drug/metabolite transport permease	210	DMT family transporter (FtfF)	rhaT	Drug/metabolite transport permease	211
210-213	ABC amino acid transport system (GlnQ/YecS/GlnH)	glnQ/yecS/glnH	Polar amino acid import	210-214	ABC amino acid transport system (GlnQ/YecS/GlnH)	glnQ/yecS/glnH	Polar amino acid import	210-215
