# Supplementary material for: The evolutionary mechanism of non-carbapenemase carbapenem-resistant phenotypes in Klebsiella spp
Source: eLife. 2023 Jul 6;12:e83107. doi: 10.7554/eLife.83107 (PMC10325707; doi:10.7554/eLife.83107)
Supplement: Figure 1—source data 5. [file elife-83107-fig1-data5.xlsx]

## Sheet: Sheet1
Figure 1 source data 3
β-lactamase prediction and classification using DeepBL.
Score a	Class b	Gene	NCBI / BLDB BLAST	CDART classification
0.999913	C	blaDHA-1	DHA-1 class C β-lactamase	Transpeptidase family
0.999877	A	blaOKP-B-21	OKP-B-21 broad-spectrum β-lactamase	Transpeptidase family
0.997564	C	blaSHK	Serine hydrolase / SEC-2 SST-1	Transpeptidase family
0.996537	B	blaOPHC	MBL fold metallo-hydrolase / L1-11 L1 β-lactamase	MBL fold metallo-hydrolase
0.992373	A	blaDAE	D-alanyl-D-alanine endopeptidase / SHV-105 extended-spectrum β-lactamase	Transpeptidase family
0.989845	B	blaTRN	Hypothetical protein / Hydrolyzing class D β-lactamase OXA657; OXA-23 family carbapenem	AlaX tRNA deacylase
0.989458	C	blaABH	α/β-hydrolase / OXA298 hypothetical protein	Alpha/beta hydrolase
0.974344	A	blaDAC	Serine-type D-Ala-D-Ala carboxypeptidase / SGM-5 β-lactamase class A	Transpeptidase family
a For each gene, a five-dimensional vector was generated, representing the scores of classes of non-beta-lactamase, Class-A, Class-B, Class-C, and Class-D.
b The class corresponding to the largest score was treated as the final predicted class for the gene
