# Supplementary material for: The evolutionary mechanism of non-carbapenemase carbapenem-resistant phenotypes in Klebsiella spp
Source: eLife. 2023 Jul 6;12:e83107. doi: 10.7554/eLife.83107 (PMC10325707; doi:10.7554/eLife.83107)
Supplement: Figure 2—source data 1. [file elife-83107-fig2-data1.zip]

Archive with 6 entries (5 files):
- Figure2Source1/
- __MACOSX/._Figure2Source1
- Figure2Source1/Figure 2-figure supplement 1-source data1.pptx
- __MACOSX/Figure2Source1/._Figure 2-figure supplement 1-source data1.pptx
- Figure2Source1/Figure 2-source data 1.jpg
- __MACOSX/Figure2Source1/._Figure 2-source data 1.jpg
