# Supplementary material for: The evolutionary mechanism of non-carbapenemase carbapenem-resistant phenotypes in Klebsiella spp
Source: eLife. 2023 Jul 6;12:e83107. doi: 10.7554/eLife.83107 (PMC10325707; doi:10.7554/eLife.83107)
Supplement: Figure 2—source data 2. [file elife-83107-fig2-data2.zip]

Archive with 6 entries (5 files):
- Figure2Source2/
- __MACOSX/._Figure2Source2
- Figure2Source2/Figure 2-source data 2.jpg
- __MACOSX/Figure2Source2/._Figure 2-source data 2.jpg
- Figure2Source2/Figure 2-figure supplement 1-source data2.pptx
- __MACOSX/Figure2Source2/._Figure 2-figure supplement 1-source data2.pptx
