# Supplementary material for: The evolutionary mechanism of non-carbapenemase carbapenem-resistant phenotypes in Klebsiella spp
Source: eLife. 2023 Jul 6;12:e83107. doi: 10.7554/eLife.83107 (PMC10325707; doi:10.7554/eLife.83107)
Supplement: Figure 5—source data 1. [file elife-83107-fig5-data1.xlsx]

## Sheet: Fitness assay raw data
Figure 5-source data 1
Figure 5C. Fitness assay ancestral and evolved lineage A & B strains
		∆ompK36 pNAR1(Lineage A)																							ompK36+ pNAR1(Lineage B)
	Generations	50G				100G				150G				200G										Generations	50G				100G				150G				200G
Ancestral	0	-0.0177488	-0.010148	-0.0134304	0.0229601	-0.0230175	-0.0146509	-0.012686	-0.0213978	0.0492455	0.0522483	0.0233361	0.0351442	-0.0332969	-0.0357233	-0.0369227	-0.03502						Ancestral	0	0.168676	0.198138	0.183293	0.206792	0.163567	0.167267	0.158465	0.129086	0.168145	0.154301	0.164319	0.188422	0.105421	0.101963	0.100031	0.10731
Evolved	200	0.127409	0.128501	0.127552	0.0798875	0.131649	0.102595	0.0936288	0.095843	0.107485	0.104504	0.0970799	0.120275	0.116338	0.112038	0.1021	0.120126	0.0985359	0.114176	0.104248	0.106027		Evolved	200	0.134192	0.132884	0.144624	0.132062	0.144926	0.128854	0.120301	0.140486	0.13326	0.132344	0.150679	0.142076	0.176424	0.162931	0.175116	0.199677	0.183086	0.170565	0.140077	0.147097
Source data
				50G	100G	150G	200G		Normalised																50G	100G	150G	200G		Normalised
			∆ompK36 pNAR1	-0.0177488	-0.0230175	0.0492455	-0.0332969		-0.0133045	-0.0185732	0.0536897	-0.0288526												opmK36+ pNAR1	0.168676	0.163567	0.168145	0.105421		0.0146011	0.009492	0.0140702	-0.0486535
				-0.010148	-0.0146509	0.0522483	-0.0357233	Average	-0.00570377	-0.0102067	0.0566926	-0.031279													0.198138	0.167267	0.154301	0.101963	Average	0.0440629	0.013192	0.000226401	-0.0521114
				-0.0134304	-0.012686	0.0233361	-0.0369227	∆ompK36 pNAR1	-0.00898611	-0.00824175	0.0277804	-0.0324785													0.183293	0.158465	0.164319	0.100031	ompK36+ pNAR1	0.0292183	0.00439035	0.0102444	-0.0540435
				0.0229601	-0.0213978	0.0351442	-0.03502	-0.00444426	0.0274043	-0.0169535	0.0395885	-0.0305758													0.206792	0.129086	0.188422	0.10731	0.154075	0.0527173	-0.0249884	0.034347	-0.0467652
									Value - average ∆ompK36+ pNAR1				Average																	Value - average ompK36+ pNAR1				Average
			Replicates	50G	100G	150G	200G		50G	100G	150G	200G	50G	100G	150G	200G								Replicates	50G	100G	150G	200G		50G	100G	150G	200G	50G	100G	150G	200G
			1	0.0376259	0.174861	0.142559	0.142637		0.0420702	0.179305	0.147003	0.147081												1	0.184684	0.139711	0.175697	0.122233		0.0306095	-0.0143643	0.0216218	-0.031842
				0.0430281	0.172284	0.12427	0.125959		0.0474724	0.176728	0.128714	0.130404													0.188012	0.168102	0.185516	0.144455		0.0339377	0.0140273	0.0314414	-0.00962016
				0.0368189	0.166488	0.133673	0.123543		0.0412631	0.170932	0.138117	0.127987													0.193281	0.165719	0.183109	0.134769		0.0392057	0.011644	0.0290345	-0.0193053
				0.0816553	0.162833	0.151161	0.117495		0.0860995	0.167277	0.155605	0.12194	0.0542263	0.17356	0.14236	0.131853									0.138751	0.178284	0.190098	0.135312		-0.0153233	0.0242088	0.0360229	-0.0187624	0.0221074	0.00887895	0.0295301	-0.0198825
			2	0.0577038	0.236757	0.103348	0.130194		0.0621481	0.241201	0.107792	0.134638												2	0.15962	0.173374	0.161942	0.144861		0.00554494	0.0192993	0.00786674	-0.0092139
				0.0110619	0.214174	0.111249	0.131005		0.0155062	0.218618	0.115693	0.135449													0.217075	0.182792	0.159951	0.118252		0.0629999	0.0287176	0.00587659	-0.0358226
				0.0619465	0.21321	0.117916	0.127176		0.0663908	0.217654	0.12236	0.13162													0.26571	0.176557	0.160558	0.123785		0.111635	0.0224824	0.00648366	-0.0302894
				0.0398807	0.216684	0.0463006	0.125628		0.0443249	0.221128	0.0507448	0.130072	0.0470925	0.22465	0.0991476	0.132945									0.256199	0.213006	0.159449	0.144638		0.102124	0.0589308	0.00537426	-0.00943719	0.0705759	0.0323575	0.00640031	-0.0211908
			3	0.0445089	0.154123	0.138686	0.123563		0.0489531	0.158567	0.14313	0.128007												3	0.183384	0.270214	0.17154	0.142558		0.0293095	0.116139	0.0174651	-0.0115167
				0.0278814	0.159721	0.138103	0.13327		0.0323257	0.164166	0.142548	0.137715													0.267947	0.280642	0.171861	0.148017		0.113872	0.126568	0.0177862	-0.00605767
				0.0483615	0.149592	0.0579142	0.124706		0.0528057	0.154036	0.0623585	0.12915													0.240432	0.261345	0.175785	0.14311		0.0863575	0.10727	0.0217106	-0.0109646
				0.0208653	0.151444	0.147359	0.128669		0.0253095	0.155889	0.151804	0.133113	0.0398485	0.158164	0.12496	0.131996									0.258427	0.266693	0.164887	0.14481		0.104352	0.112618	0.0108126	-0.00926517	0.0834729	0.115649	0.0169436	-0.00945104
			4	0.0942924	0.112531	0.102924	0.100485		0.0987366	0.116976	0.107368	0.10493												4	0.225053	0.196857	0.13764	0.139926		0.0709777	0.0427826	-0.0164349	-0.0141486
				0.0285946	0.125975	0.124471	0.0739356		0.0330388	0.13042	0.128916	0.0783798													0.227965	0.167997	0.150727	0.127767		0.0738899	0.0139223	-0.00334779	-0.0263082
				0.0896271	0.126606	0.123882	0.0932817		0.0940714	0.13105	0.128326	0.097726													0.256713	0.170796	0.142505	0.140082		0.102639	0.0167213	-0.0115694	-0.013993
				0.0717927	0.131455	0.105268	0.0518475		0.0762369	0.1359	0.109712	0.0562917	0.0755209	0.128586	0.118581	0.0843318									0.227286	0.176238	0.153061	0.120473		0.0732112	0.0221636	-0.00101394	-0.0336022	0.0801794	0.0238974	-0.00809151	-0.022013
			5	0.0712192	0.117765	0.121344	0.150242		0.0756634	0.122209	0.125788	0.154687												5	0.22837	0.199461	0.161774	0.146177		0.0742948	0.0453864	0.00769958	-0.00789818
				-0.0256606	0.108226	0.125661	0.115469		-0.0212163	0.11267	0.130105	0.119913													0.228974	0.202078	0.162282	0.137352		0.0748995	0.0480035	0.00820712	-0.0167225
				0.070722	0.0996951	0.124217	0.114013		0.0751663	0.104139	0.128661	0.118457													0.227088	0.174245	0.172763	0.155828		0.0730134	0.02017	0.0186885	0.00175271
				0.0638711	0.159922	0.127177	0.146871		0.0683154	0.164367	0.131621	0.151315	0.0494822	0.125846	0.129044	0.136093									0.231237	0.214706	0.16628	0.140346		0.077162	0.060631	0.0122053	-0.0137284	0.0748424	0.0435477	0.0117001	-0.00914909
			6	0.0866028	0.133338	0.142512	0.116171		0.0910471	0.137782	0.146956	0.120616												6	0.233483	0.210083	0.171525	0.124714		0.0794087	0.0560078	0.0174504	-0.0293607
				0.0973701	0.142739	0.134715	0.0922847		0.101814	0.147183	0.13916	0.096729													0.253172	0.194233	0.176067	0.127909		0.0990973	0.0401581	0.0219926	-0.0261656
				0.0929143	0.115314	0.144305	0.11716		0.0973585	0.119758	0.14875	0.121604													0.257873	0.189868	0.167797	0.141511		0.103798	0.0357932	0.0137217	-0.0125636
				0.0705248	0.117388	0.147558	0.0847647		0.074969	0.121833	0.152002	0.089209	0.0912973	0.131639	0.146717	0.107039									0.21104	0.203839	0.120885	0.121283		0.0569651	0.0497638	-0.0331897	-0.0327916	0.0848173	0.0454307	0.00499376	-0.0252204
			7	0.0843765	0.0906541	0.11741	0.0924253		0.0888208	0.0950984	0.121854	0.0968696												7	0.2659	0.212256	0.176333	0.123545		0.111825	0.0581815	0.0222581	-0.0305302
				0.0670607	0.096474	0.124362	0.0895993		0.071505	0.100918	0.128807	0.0940436													0.267619	0.200855	0.190888	0.110803		0.113544	0.0467801	0.0368127	-0.0432721
				0.053566	0.0943749	0.0520865	0.0940939		0.0580103	0.0988192	0.0565308	0.0985382													0.255336	0.209599	0.174927	0.119086		0.101261	0.0555238	0.0208525	-0.0349886
				0.0554293	0.0974151	0.1136	0.0983965		0.0598735	0.101859	0.118044	0.102841	0.0695524	0.0991738	0.106309	0.098073									0.217629	0.217184	0.177604	0.127772		0.0635545	0.0631096	0.0235288	-0.0263025	0.0975463	0.0558987	0.025863	-0.0337733
			8	0.073403	0.227048	0.106196	0.104764		0.0778473	0.231492	0.11064	0.109208												8	0.2628	0.247665	0.0962573	0.136624		0.108725	0.0935898	-0.0578176	-0.0174512
				0.087477	0.2228	0.088305	0.0908117		0.0919212	0.227245	0.0927492	0.0952559													0.251267	0.219589	0.153679	0.13719		0.0971926	0.0655146	-0.000395862	-0.0168844
				0.0955682	0.221518	0.103822	0.0986241		0.100012	0.225962	0.108266	0.103068													0.108275	0.230771	0.14638	0.134241		-0.0457995	0.0766967	-0.00769471	-0.0198342
				0.0717158	0.237686	0.103271	0.0891727		0.07616	0.24213	0.107715	0.093617	0.0864852	0.231707	0.104843	0.100287									0.235408	0.216608	0.151247	0.153888		0.0813336	0.0625334	-0.00282752	-0.00018638	0.0603629	0.0745836	-0.0171839	-0.013589
			9	0.0325878	0.166971	0.0619365	0.115603		0.037032	0.171416	0.0663807	0.120048												9	0.269823	0.168144	0.177383	0.138299		0.115748	0.0140687	0.0233086	-0.0157763
				0.0449467	0.151703	0.149152	0.108147		0.0493909	0.156147	0.153597	0.112592													0.224289	0.175279	0.16582	0.129679		0.0702142	0.0212038	0.011745	-0.0243954
				-0.0109737	0.1494	0.159462	0.10238		-0.0065294	0.153844	0.163906	0.106825													0.22246	0.184164	0.177001	0.137545		0.0683853	0.0300895	0.0229258	-0.0165296
				0.0434965	0.167114	0.119356	0.103809		0.0479408	0.171559	0.1238	0.108253	0.0319586	0.163241	0.126921	0.111929									0.242479	0.194975	0.179268	0.127517		0.0884045	0.0409004	0.0251933	-0.0265582	0.0856881	0.0265656	0.0207932	-0.0208149
			10	0.0998393	0.170922	0.128969	0.101588		0.104284	0.175366	0.133414	0.106033												10	0.282463	0.202034	0.181407	0.128767		0.128388	0.0479596	0.0273323	-0.0253083
				0.0725054	0.179797	0.10905	0.110455		0.0769496	0.184241	0.113495	0.114899													0.251528	0.219022	0.129214	0.130549		0.0974534	0.0649469	-0.0248605	-0.0235256
				0.0678323	0.165198	0.130013	0.105055		0.0722765	0.169642	0.134457	0.1095													0.283076	0.211512	0.17433	0.138532		0.129001	0.0574369	0.0202553	-0.0155427
				0.0686279	0.146854	0.140652	0.100916		0.0730721	0.151298	0.145096	0.10536	0.0816455	0.170137	0.131615	0.108948									0.284513	0.203787	0.171747	0.131527		0.130438	0.0497123	0.017672	-0.0225476	0.12132	0.0550139	0.0100998	-0.021731
			11	0.0590062	0.127659	0.115014	0.089724		0.0634505	0.132103	0.119459	0.0941683												11	0.266411	0.239956	0.149955	0.13855		0.112336	0.0858808	-0.00412024	-0.0155249
				0.0681528	0.142955	0.138828	0.0884291		0.0725971	0.1474	0.143272	0.0928733													0.295351	0.210424	0.15076	0.160689		0.141276	0.0563494	-0.00331507	0.00661369
				0.0584814	0.120907	0.114573	0.0914894		0.0629257	0.125351	0.119018	0.0959336													0.292727	0.215048	0.147885	0.149895		0.138652	0.0609729	-0.00618992	-0.00417987
				0.0598744	0.13204	0.126462	0.118677		0.0643187	0.136485	0.130906	0.123121	0.065823	0.135335	0.128164	0.101524									0.231611	0.221096	0.165153	0.153582		0.0775361	0.0670209	0.0110778	-0.0004931	0.11745	0.067556	-0.000636852	-0.00339604
			12	0.0489592	0.148384	0.118091	0.121518		0.0534035	0.152829	0.122536	0.125962												12	0.249498	0.234516	0.111532	0.138549		0.0954235	0.0804412	-0.0425428	-0.0155259
				0.00978864	0.127979	0.0924017	0.124196		0.0142329	0.132424	0.0968459	0.12864													0.129365	0.234845	0.178367	0.153918		-0.0247095	0.0807697	0.0242922	-0.000156816
				0.138695	0.124384	0.103208	0.117423		0.14314	0.128828	0.107652	0.121867													0.247539	0.255423	0.176947	0.147567		0.0934638	0.101348	0.0228721	-0.00650781
				0.148239	0.145326	0.106504	0.117965		0.152683	0.14977	0.110949	0.122409	0.0908649	0.140963	0.109495	0.12472									0.248451	0.228153	0.17099	0.128269		0.0943764	0.0740783	0.0169153	-0.025806	0.0646386	0.0841592	0.00538419	-0.0119991
			13	0.178205	0.0933385	0.0882552	0.153773		0.182649	0.0977827	0.0926995	0.158217												13	0.2478	0.198685	0.190948	0.181025		0.0937255	0.0446101	0.0368735	0.0269503
				0.12682	0.110649	0.0977829	0.0587393		0.131265	0.115093	0.102227	0.0631836													0.213201	0.200054	0.183689	0.168832		0.0591264	0.0459787	0.0296142	0.0147576
				0.0879893	0.0974402	0.0946848	0.134522		0.0924336	0.101884	0.0991291	0.138967													0.240218	0.239979	0.183386	0.179918		0.0861437	0.0859043	0.0293108	0.0258429
				0.156971	0.0943864	0.0955158	0.118316		0.161416	0.0988306	0.0999601	0.12276	0.141941	0.103398	0.098504	0.120782									0.23283	0.199573	0.176254	0.17592		0.0787554	0.0454982	0.0221793	0.0218452	0.0794377	0.0554978	0.0294944	0.022349
			14	0.110685	0.110885	0.111962	0.115289		0.115129	0.115329	0.116406	0.119733												14	0.275081	0.254317	0.16973	0.1716		0.121006	0.100243	0.015655	0.0175255
				0.0991877	0.0961201	0.108126	0.121006		0.103632	0.100564	0.112571	0.12545													0.31123	0.218468	0.177876	0.151598		0.157155	0.0643935	0.0238013	-0.00247711
				0.103551	0.119529	0.0799198	0.0979576		0.107996	0.123973	0.0843641	0.102402													0.279112	0.232749	0.18585	0.152613		0.125038	0.0786746	0.0317755	-0.00146161
				0.1203	0.130241	0.139995	0.1139		0.124744	0.134685	0.144439	0.118344	0.112875	0.118638	0.114445	0.116482									0.281913	0.258682	0.15697	0.175912		0.127839	0.104607	0.00289525	0.0218376	0.132759	0.0869795	0.0185318	0.00885611
			15	0.118427	0.0826222	0.100917	0.10528		0.122871	0.0870664	0.105361	0.109725												15	0.229366	0.224607	0.153396	0.18445		0.075291	0.0705317	-0.000678497	0.0303749
				0.127535	0.0796134	0.0872249	0.100504		0.13198	0.0840576	0.0916691	0.104948													0.243202	0.228214	0.162095	0.180148		0.0891272	0.0741387	0.00802015	0.0260735
				0.110295	0.0758557	0.117003	0.1006		0.114739	0.0802999	0.121448	0.105044													0.286359	0.194116	0.167265	0.16889		0.132284	0.0400412	0.0131903	0.0148148
				0.0982142	0.0649879	0.0255066	0.102016		0.102658	0.0694321	0.0299509	0.10646	0.118062	0.080214	0.0871073	0.106544									0.22346	0.225747	0.145773	0.166976		0.0693855	0.0716722	-0.00830228	0.0129017	0.0915219	0.0640959	0.00305741	0.0210412
			16	0.116293	0.141951	0.140677	0.128906		0.120737	0.146395	0.145121	0.133351												16	0.298039	0.16856	0.152479	0.2056		0.143964	0.0144848	-0.00159587	0.0515251
				0.133724	0.140701	0.130389	0.137681		0.138168	0.145145	0.134833	0.142125													0.267306	0.193983	0.169997	0.198587		0.113231	0.0399079	0.0159221	0.0445124
				0.14384	0.152968	0.125264	0.118495		0.148284	0.157412	0.129709	0.12294													0.283529	0.204282	0.162602	0.192457		0.129454	0.0502071	0.00852688	0.0383824
				0.142481	0.148422	0.148591	0.0954203		0.146925	0.152866	0.153035	0.0998646	0.138529	0.150455	0.140675	0.12457									0.241122	0.172132	0.151502	0.202065		0.0870468	0.0180575	-0.00257265	0.0479902	0.118424	0.0306643	0.00507011	0.0456025
			17	0.137774	0.138858	0.139172	0.104786		0.142219	0.143303	0.143616	0.10923												17	0.252093	0.231916	0.166038	0.198619		0.0980186	0.0778413	0.0119627	0.044544
				0.152015	0.138636	0.1716	0.0924313		0.156459	0.143081	0.176044	0.0968756													0.270331	0.198088	0.155438	0.192168		0.116256	0.044013	0.00136286	0.0380933
				0.135346	0.16453	0.152056	0.0985993		0.13979	0.168974	0.1565	0.103044													0.243707	0.218556	0.149294	0.171341		0.0896319	0.0644814	-0.00478106	0.0172665
				0.129649	0.141388	0.152996	0.0983272		0.134094	0.145833	0.157441	0.102772	0.14314	0.150297	0.1584	0.10298									0.23326	0.205152	0.165958	0.170216		0.0791849	0.0510777	0.0118835	0.0161412	0.0957728	0.0593533	0.00510701	0.0290112
			18	0.196772	0.124706	0.1399	0.122431		0.201216	0.12915	0.144344	0.126875												18	0.273583	0.262969	0.158608	0.174437		0.119508	0.108894	0.00453323	0.0203624
				0.197361	0.0932254	0.137216	0.113932		0.201805	0.0976697	0.14166	0.118376													0.27198	0.180994	0.169313	0.180761		0.117905	0.0269191	0.0152386	0.0266858
				0.189689	0.103034	0.126152	0.116507		0.194133	0.107478	0.130596	0.120951													0.250629	0.213877	0.167263	0.160337		0.0965544	0.0598023	0.0131882	0.00626195
				0.199289	0.103749	0.127808	0.103835		0.203734	0.108193	0.132253	0.108279	0.200222	0.110623	0.137213	0.11862									0.240486	0.204354	0.165722	0.166727		0.0864116	0.0502795	0.0116468	0.0126518	0.105095	0.0614737	0.0111517	0.0164905
			19	0.181094	0.150685	0.173784	0.104016		0.185538	0.15513	0.178228	0.108461												19	0.159805	0.231557	0.173107	0.139157		0.00572998	0.0774823	0.0190325	-0.0149173
				0.173416	0.159108	0.163619	0.106531		0.177861	0.163552	0.168063	0.110975													0.209518	0.267369	0.18046	0.133801		0.0554429	0.113294	0.0263855	-0.0202739
				0.16231	0.140277	0.180052	0.09835		0.166754	0.144722	0.184496	0.102794													0.192038	0.287399	0.188561	0.141426		0.0379634	0.133325	0.0344862	-0.0126491
				0.182243	0.150879	0.172843	0.108095		0.186688	0.155324	0.177287	0.112539	0.17921	0.154682	0.177018	0.108692									0.203189	0.272467	0.176229	0.145925		0.0491141	0.118392	0.022154	-0.00815003	0.0370626	0.110623	0.0255145	-0.0139976
			20	0.144893	0.064613	0.120793	0.107498		0.149337	0.0690573	0.125238	0.111942												20	0.215922	0.230953	0.184886	0.152918		0.0618468	0.0768783	0.0308112	-0.00115633
				0.0947233	0.0474047	0.154031	0.110454		0.0991676	0.0518489	0.158475	0.114898													0.19873	0.242527	0.193876	0.128977		0.0446554	0.0884521	0.0398008	-0.0250981
				0.130054	0.0252854	0.127802	0.0963859		0.134498	0.0297297	0.132247	0.10083													0.221297	0.232359	0.17227	0.153971		0.0672223	0.0782842	0.0181955	-0.000104306
				0.140986	0.0308515	0.134947	0.109769		0.14543	0.0352958	0.139391	0.114213	0.132108	0.0464829	0.138838	0.110471									0.251827	0.199464	0.15833	0.15252		0.0977523	0.0453894	0.00425517	-0.00155436	0.0678692	0.072251	0.0232657	-0.00697826
					0
					0
					0
					0
