# Supplementary material for: The evolutionary mechanism of non-carbapenemase carbapenem-resistant phenotypes in Klebsiella spp
Source: eLife. 2023 Jul 6;12:e83107. doi: 10.7554/eLife.83107 (PMC10325707; doi:10.7554/eLife.83107)
Supplement: Figure 5—source data 5. [file elife-83107-fig5-data5.zip]

Archive with 6 entries (5 files):
- Figure5Source1/
- __MACOSX/._Figure5Source1
- Figure5Source1/Figure 5-source data 1.tif
- __MACOSX/Figure5Source1/._Figure 5-source data 1.tif
- Figure5Source1/Figure 5-figure supplement 1-source data 1.pptx
- __MACOSX/Figure5Source1/._Figure 5-figure supplement 1-source data 1.pptx
